# Supplementary material for: Development of efficient electroactive biofilm in urine-fed microbial fuel cell cascades for bioelectricity generation
Source: J Environ Manage. 2020 Mar 15;258:109992. doi: 10.1016/j.jenvman.2019.109992 (PMC7001104; doi:10.1016/j.jenvman.2019.109992)
Supplement: Multimedia component 1 [file mmc1.xml]

<?xml version="1.0" encoding="utf-8" standalone="no"?>
<data>
  <datasets>
    <author>tosinol@yahoo.com</author>
    <type>0</type>
    <dataset>
      <value>4</value>
      <reason>Data will be made available on request</reason>
      <comments />
    </dataset>
  </datasets>
</data>
